# Supplementary material for: Characteristics of a diagnostic bronchoscopy in hypersensitivity pneumonitis
Source: PLoS One. 2023 May 17;18(5):e0285634. doi: 10.1371/journal.pone.0285634 (PMC10191301; doi:10.1371/journal.pone.0285634)
Supplement: S1 File — De-identified patient-level data from our cohort. (XLSX) [file pone.0285634.s001.xlsx]

## Sheet: All bronch
AgeatILDDx	MaleGender	Ethnicity	SmokingStatus	BronchDone	BALLymphDone	TbbxDone	Lobe BAL	HRCT gg BAL location	HRCT fibrosis BAL location	HRCT air trapping BAL location	HRCT nodule BAL location	Yield BAL	In exposure at bronch time (0=no, 1=yes,2=unknown antigen)	On IS at bronch time	# TBBX samples	Location TBBX samples	# sample locations lobes	# sample location segment	HRCT gg TBBx	HRCT fibrosis tbbx location	HRCT air trapping Tbbx location	HRCT nodules TBBX location	SLBDone	AntigenIdentified	AntigenAvian	AntigenMold	AntigenOther	UIPcategoryconsensus	BALLymph%	BAL30	TBBxDiagnosticHP	Bronchdx	TBBxGranulomas	TBBxgranulomaGC	TBBxAirwaycentric	TBBxinterstitialinflamm	TBBxOP	TBBxHoneycombing	TBBxFBFoci	Tbbxother	Baseline_FVC%	Baseline_DLCO%
77.8398	1	1	1	1	1	0	LUL	1	1	1	0	60	1	0	0								0	1	1	1	0	inconsistent	42	1		1									66	40
74.5188	1	1	1	1	1	0	LUL	1	0	1	0	35	1	1	0								0	1	0	1	0	inconsistent	43	1		1									70	30
61.1499	0	1	0	1	1	0	RML	0	0	1	0	45	2	0	0								0	0	0	0	0	indeterminate	32	1		1									53	42
52.8816	1	3	1	1	1	0	RML	0	1	0	0	75	0	0	0								0	1	0	1	0	definite	19	0		0									42	32
52.6899	0	4	0	1	1	0	RLL	1	1	1	1		1	0		RLL	1	2	1	1	1	1	1	1	1	1	0	indeterminate	75	1		1									65	n/a
48.9062	1	2	0	1	1	0	RML	0	1	0	0	30	1	0	0								1	1	0	0	1	definite	51	1		1									60	unable
71.7782	1	1	1	1	1	0	RML	0	1	0	1	60	0	1	0								1	1	1	1	0	inconsistent	54	1		1									84	35
64.219	1	1	1	1	1	0	RUL	1	1	0	0	50	1	0	0								1	1	0	1	0	inconsistent	65	1		1									73	73
17.8617	0	1	0	1	1	0	RML + RLL	1	0	1	0	125	1	0	0								0	1	0	0	1	incons	87	1		1									90	65
72.1478	0	1	0	1	1	1	RUL	1	0	1	0	50	1	0	10	RLL, RML, RUL	3	> 3	1	0	1	0	0	1	1	0	0	inconsistent	50	1	1	1	1	1	0	1	0	0	0	0	43	42
46.7379	0	1	0	1	1	1	RML	1	1	1	0	60	1	0	5	RLL	1		1	1	1	0	1	1	1	1	0	inconsistent	89	1	0	1									62	55
52.2902	0	6	0	1	1	1	RML	1	1	1	1	140	0	0	6	RML, RLL	2	2	1	1	1	1	0	1	1	0	0	inconsistent	59	1	1	1	1	1	0	1	1	0	0	0	38.4	52.6
65.8015	0	1	0	1	1	1	RML	1	1	1	1	80	0	0	8	RLL, RML, RUL	3		1	1	1	1	0	1	1	1	0	inconsistent	44	1	0	1	0	0	0	0	1	0	0	0	82	69
40.9363	1	4	0	1	1	1	RML	0	0	1	0	100	1	0	10	RUL, RLL	2	2	0	0	1	0	0	1	1	1	0	inconsistent	81	1	1	1	1	1	0	1	0	0	0	0	73	71
70.1191	0	1	0	1	1	1	RML	1	0	1	1		1	0	3	RML	1		1	0	1	1	0	1	1	0	0	inconsistent	19	0	1	1	0	1	0	1	0	0	0	0	57	36
60.4162	1	1	0	1	1	1	LLL	1	1	0	0	80	0	0	10	RUL, RML, RLL	3	6	1	1	0	0	1	1	1	0	0	inconsistent	37	1	1	1	1	1	1	1	1	0	0		54	57
61.922	0	1	1	1	1	1	RML	0	0	0	1	50	1	0	9	RLL, RML, RUL	3		0	1	0	1	0	1	1	1	0	inconsistent	26	0	1	1	1	1	0	1	0	0	0	0	93	79
51.6331	1	1	1	1	1	1	RML	0	1	0	0	50	1	0	7	RML, RLL	2		0	1	0	0	0	1	1	0	0	indeterminate	37	1	1	1	0	1	1	1	0	0	0	0	33	62
56.6215	0	1	0	1	1	1	RML	0	0	1	1	60	0	0	10	RUL, RML, RLL	3	5	0	0	1	1	0	1	1	0	0	inconsistent	7	0	1	1	1	1	0	1	0	0	0	0	81	65
69.9521	1	1	1	1	1	1	RML	1	1	1	1		1	0		RML, RLL	2	2	1	1	1	1	0	1	0	1	0	inconsistent	3	0	1	1	1	1	0	1	0	0	0	0	90	55
79.3922	0	3	0	1	1	1	RML	1	1	1	0	80	1	0	8	RUL, RLL	2	5	1	1	1	0	0	1	0	1	0	inconsistent	23	0	0	0	0	0	0	1	1	0	0	0	81	78
56.9582	0	3	0	1	1	1	RUL	1	1	1	0	45	0	0	9	RUL, RLL	2		1	1	1	0	1	1	1	0	0	inconsistent	21	0	0	0	0	0	0	1	0			0	53	46
53.5414	0	1	0	1	1	1	LUL	1	1	1	0	60	0	0	10	LLL, LUL	2		1	1	1	0	0	1	1	1	0	indeterminate	23	0	0	0	0	0	0	1	1	0	0	0	76	55
71.9343	1	6	1	1	1	1	RML	0	0	0	0		1	1	8	RML	1		0	0	0	0	0	1	1	1	0	inconsistent	10	0	0	0	0	0	0	1	0	0	0	0	102	107
64.7064	0	1	0	1	1	1	RLL	0	1	0	0	50	1	0	9	RUL, RML, RLL	3		0	1	0	0	1	1	1	1	0	probable	17	0	0	0	0	0	0	0	1	0	0	0	91	60
71.7509	1	1	0	1	1	1	RML	0	1	0	1	55	2	0	10	RLL, RML, RUL	3		0	1	0	1	1	0	0	0	0	inconsistent	19	0	0	0	0	0	0	1	1	0	0	0	101	60
62.0999	0	1	0	1	1	1	RML	1	1	1	0	50	0	0	10	RLL, RML, RUL	3		1	1	1	0	0	1	1	1	0	Inconsistent	21	0	1	1	1	1	0	1	0	0	0	0	46	60
60.3888	1	5	1	1	1	1	RML	0	1	0	0	50	1	0	10	RLL, RML, RUL	3		1	1	0	0	0	1	1	0	0	inconsistent	48	1	0	1	0	0	0	1	0	0	0	0	81	70
68.011	1	1	1	1	1	1	RML	0	1	0	1	65	1	0	10	RLL, RML, RUL	3		0	1	0	1	1	1	1	1	0	inconsistent	10	0	0	0	0	0	0	0	0	0	0	0	72	58
57.9439	0	1	1	1	1	1	LUL	1	1	1	0	60	0	1	9	RLL, RML, RUL	3		1	1	1	0	0	1	1	0	0	inconsistent	14	0	1	1	1	1	0	1	1	0	0	0	96	66
66.1875	0	1	1	1	1	1	RML	1	0	1	0	70	1	0	10	RLL, RML, RUL	3		1	0	1	0	1	1	1	0	0	inconsistent	34	1	0	1	0	0	0	0	0	0	0	0	70	66
54.7105	1	1	0	1	1	1	RML	1	0	1	1		0	0	10	RLL, RML	2		1	0	1	1	0	1	1	0	0	inconsistent	19	0	1	1	1	1	0	1	0	0	0	0	84	59
78.7652	0	1	1	1	1	1	RUL	1	1	1	1	100	0	0	9	RLL, RML, RUL	3	3	1	1	1	1	0	1	0	1	0	inconsistent	20	0	1	1	1	1	0		0	0	0	0	81	45
58.2505	1	2	0	1	1	1	RML	0	1	0	0	50	1	0	8	RUL, RLL	2	4	0	1	0	0	0	1	0	1	0	definite	18	0	1	1	1	1	0	1	0	0	0	0	55	60
68.668	1	1	1	1	1	1	LUL	1	1	0	0	50	1	0	8	RLL, RML, RUL	3		1	1	0	0	0	1	1	0	0	inconsistent	49	1	1	2	1	1	0	1	0	0	0	0	64	48
47.8741	0	1	1	1	1	1	RML	1	1	1	0		1	0	7	RML	1	1	1	1	1	0	1	1	0	1	0	indeterminate	20	0	0	0									72	56
70.527	0	1	1	1	1	1	LUL	0	1	1	0		1	0	6	RML	1		0	0	1	0	0	1	1	0	0	inconsistent	25	0	0	0	0	0	0	0	0	0	0	0	93	63
65.5441	0	1	1	1	1	1	RML	0	0	1	0	40	1	0	10	LUL	1		1	0	1	0	0	1	1	0	0	inconsistent	61	1	0	1	0	0	0	1	0	0	0	0	73	59
36.731	0	1	0	1	1	1	RML	1	1	1	1		1	0	10	RML	1		1	2	1	1	0	1	1	0	0	inconsistent	19	0	1	1	0	1	0	1	0	0	0	0	79	26
65.0541	1	1	1	1	1	1	LUL	1	1	1	0		1	1		RUL	1		1	1	1	0	0	1	1	0	1	inconsistent	4	0	0	0	0	0	0	0	1	0	0	0	51	50
78.4531	0	3	0	1	1	1	LUL	1	1	1	0		2	0	8	LLL	1		1	3	1	0	0	0	0	0	0	inconsistent	7	0	0	0	0	0	0	1	0	0	0	0	37	unable
71.7454	1	1	0	1	1	1	RML	0	1	1	0		1	0		LUL, LLL	2		0	1	1	0	0	1	0	1	0	inconsistent	16	0	1	1	0	1	0	1	1	0	0	0	65	45
55.718	0	1	0	1	1	1	RML	1	0	1	1	80	1	0	7	RML	1	1	1	0	1	1	0	1	1	0	0	inconsistent	68	1	1	2	1	1	0	1	0	0	0	0	88	52
67.7235	1	1	1	1	1	1	RML	1	1	1	0	120	0	0	11	RLL, RML, RUL	3		1	1	1	0	0	1	1	1	0	indeterminate	13	0	0	0	0	0	0	0	1	0	0	calcification	98	64
72.0027	1	1	1	1	1	1	RML	1	1	0	0	75	1	0	12	RLL, RML, RUL	3		1	1	0	0	0	1	1	0	0	inconsistent	37	1	1	2	1	1	0	1	1	0	0	0	64	54
70.976	0	1	0	1	1	1	RML	0	1	1	0		1	0		LLL	1		0	1	1	0	1	1	1	1	0	inconsistent	82	1	0	1	0	0	0	1	0	0	0	0	79	56
62.6995	0	1	0	1	1	1	LUL	1	1	1	0	50	1	0	6	LLL	1		1	2	1	0	1	1	1	0	0	inconsistent	22	0	0	0	0	0	0	1	0	0	0	0	51	32
63.1184	0	1	1	1	1	1	RML	0	1	0	0	60	1	0	12	RLL, RML, RUL	3		0	1	0	0	1	1	0	0	1	indeterminate	12	0	0	0	0	0	0	0	0	0	0	0	84	62
62.1328	1	1	1	1	1	1	RUL	1	1	1	0		1	0	7	RUL	1	2	1	2	1	0	0	1	0	0	1	inconsistent	5	0	0	0	1	1	0	0	1	0	0	0	56	59
76.8433	1	1	1	1	1	1	RUL	1	1	1	0	55	0	1	5	RUL	1		1	3	1	0	1	1	1	0	0	inconsistent	20	0	1	1	0	1	1	0	1	0	0	0	75	62
70.7105	1	1	1	1	1	1	RML	0	1	0	0	45	2	0	6	RLL, RML, RUL	3		0	1	0	0	0	0	0	0	0	inconsistent	31	1	1	2	1	1	0	1	0	0	0	0	55	39
64.178	1	3	1	1	1	1	LUL, RML	1	1	0	0	15, 40	1	0		RML, RUL	2		1	1	0	0	0	1	0	0	1	inconsistent	23	0	0	0	0	0	0	0	0	0	0	0	60	48
44.501	0	1	0	1	1	1	RML	0	0	0	0		0	0	8	RLL, RML	2		0	0	0	0	0	1	1	0	0	inconsistent	19	0	1	1	0	1	1	1	0	0	0	0	58	59
65.295	0	1	1	1	1	1	RML	1	0	1	0		1	0		RLL	1		1	0	1	0	0	1	1	0	0	inconsistent	78	1	0	1	0	0	0	1	0	0	0	0	63	63
48.7201	1	1	0	1	1	1	RUL	0	1	0	0	55	0	0	12	RLL, RML, RUL	3		0	1	0	0	1	1	0	0	1	indeterminate	17	0	0	0	0	0	0	0	0	0	0	0	41	44
65.9849	0	1	0	1	1	1	LUL	0	1	0	1		1	0	10	RLL, RML, RUL	3		0	1	0	1	0	1	1	1	0	inconsistent	14	0	1	1	1	1	1	0	0	0	0	0	101	70
61.588	0	4	0	1	1	1	RUL	0	1	1	0	45	1	0	8	RLL, RML, RUL	3		0	1	1	0	1	1	1	1	0	inconsistent	11	0	0	0	0	0	0	1	0	0	0	0	53	58
63.4853	1	1	0	1	1	1	RLL	0	0	1	1		1	1	6	RLL	1		0	1	1	1	1	1	1	0	0	inconsistent	5	0	0	0	0	0	1	0	0	0	0	0	76	57
60.271	0	1	0	1	1	1	RML	1	1	1	0		1	1		RML	1		1	1	1	0	0	1	1	0	0	inconsistent	4	0	0	0	0	0	1	0	0	0	0	0	60	n/a
67.7645	0	1	0	1	1	1	RML	1	1	1	0		1	0		RUL	1		1	1	1	0	0	1	0	1	0	inconsistent	13	0	1	1	0	1	0	1	0	0	0	0	73	40
47.8275	1	1	0	1	1	1	RML	1	0	1	0		1	0	10	RLL, RML, RUL	3		1	0	1	0	0	1	1	1	0	inconsistent	42	1	1	2	1	1	1	0	0	0	0	0	56	52
81.7796	1	1	0	1	1	1	RML	0	1	1	0	60	0	0	10	RLL, RML, RUL	3	5	0	1	1	0	0	1	1	0	0	inconsistent	46	1	0	1	0	0	0	0	0			0	78	38
60.1862	0	1	0	1	1	1	RML	1	1	1	1		1	0	10	RLL, RML	2		1	1	1	1	0	1	0	1	0	inconsistent	66	1	1	2	1	1	0	1	0			0	72	69
71.206	1	1	1	1	1	1	RML	0	1	0	0	40	0	0	10	RLL, RML, RUL	3		0	1	0	0	0	1	0	1	0	inconsistent	28	0	1	1	1	1	0	0	0			fibrosis	62	53
74.2177	1	1	1	1	1	1	RML	0	1	0	1	40	1	0	8	RLL, RML, RUL	3		0	1	0	1	0	1	1	1	0	incons	40	1	0	1	0	0	0	0	0			0	71	53
74.7981	1	1	1	1	1	1	RML	1	1	1	0	50	2	0	10	RLL, RML, RUL	3		1	1	1	0	0	0	0	0	0	incons	72	1	0	1	0	0	0	1	0			0	44	53
76.731	0	1	0	1	1	1	RML, RUL	1	1	1	1	60, 60	2	1	2	RLL	1	1	1	1	1	1	0	0	0	0	0	incons	81	1	0	1	1	1	0	0	0			0	63	52
70.7707	0	1	0	1	1	1	RML	0	1	1	1	80	1	0	9	RML, RUL	2	2	0	1	1	1	0	1	1	0	0	incons	76	1	0	1	0	0	0	1	1			0	52	24
70.3847	1	1	1	1	1	1	RML	1	1	1	0	50	1	0	9	LLL, LUL	2		1	1	1	0	0	1	0	0	1	incons	59	1	0	1	#N/A	#N/A	#N/A	#N/A	#N/A			#N/A	83	67
68.7748	1	1	1	1	1	1	RML	0	1	0	0	50	0	0	8	RLL, RML, RUL	2		0	1	0	0	1	1	1	1	0	probable	8	0	0	0	#N/A	#N/A	#N/A	#N/A	#N/A			#N/A	83	97
68.5585	1	1	0	1	1	1	RML	0	1	1	0	40	1	0	14	RLL, RML, RUL	3		0	1	1	0	0	1	0	1	0	indeterminate	4	0	1	1	1	1	0	1	1			0	76	64
49.4839	0	1	1	1	1	1	RML	0	1	1	0	50	0	0	11	RLL, RML, RUL	3		0	1	1	0	0	1	1	0	1	incons	8	0	0	0	1	1	0	0	0			0	85	61
55.72	1	1	1	1	1	1	RML	1	1	1	0	60	1	0	12	RUL,RML,RLL	3	5	1	1	1	0	0	1	1	0	0	incons	74	1	1	2									63	37
67.13	0	1	0	1	1	1	RUL	1	0	1	1	50	1	0	8	RLL, RML	2	6	1	0	1	1	0	1	1	0	0	incons	30	1	1	2									70	34
49.01	0	1	0	1	1	1	RML	1	0	1	0		1	0	10	RUL, RML,RLL			1	0	1	0	0	1	0	1	0	incons	62	1	0	1									84	81
30.5188	1	1	0	1	0	1	RML	1	0	1	0		1	0	6	RML	1		1	0	1	0	0	1	0	1	0	inconsistent			0	0	1	1	0	0	0	0	0	0	103	80
72.3285	0	1	0	1	0	1	RUL	1	1	1	1		1	0	6	RUL	1		1	1	1	1	1	1	1	0	0	inconsistent			0	0	0	0	0	0	0	0	0	0	57	32
59.7043	1	1	1	1	0	1	RML	1	0	1	0		1	0	7	RML	1		1	0	1	0	0	1	1	0	0	inconsistent			1	1	1	1	1	1	0	0	0	0	71	38
67.3073	0	1	0	1	0	1	no BAL						1	1	6	RLL	1		0	0	1	0	1	1	1	0	0	inconsistent			0	0	0	0	0	0	1	0	0	0	82	68
54.0041	0	3	0	1	0	1	RML	1	1	1	0		1	0	2	RUL	1		1	1	1	0	1	1	1	0	0	inconsistent			0	0									85	42
51.4825	1	1	0	1	0	1	RML	1	0	0	1		1	0		RLL	1		1	0	0	1	1	1	1	1	0	inconsistent			0	0	1	0	0	1	0	0	0	0	81	51
59.3566	1	6	1	1	0	1	RLL	1	1	0	0		0	0		RLL	1	1	1	1	0	0	1	1	0	1	0	inconsistent			0	0	0	0	0	1	0	0	0	0	89	56
59.6194	0	1	0	1	0	1	no bal						1	0	7	LLL	1		0	1	1	0	1	1	1	0	0	inconsistent			1	1	1	1	0	1	0	0	0	0	63	44
67.4552	1	1	1	1	0	1							1	0	4	RLL, LUL	2		0	1	1	0	1	1	1	0	1	inconsistent			0	0	0	0	0	0	0	0	0	0	37	27
43.8768	0	1	0	1	0	1	no bal						1	1	7	RLL, RML, RUL	3		1	1	1	0	1	1	0	0	1	inconsistent			1	1	1	1	0	1	0	0	0	1	31	unable
71.0034	1	1	0	1	0	1							2	0		LLL	1		0	1	1	1	1	0	0	0	0	inconsistent			0	0	0	0	0	0	0	0	0	0	61	56
65.232	0	3	0	1	0	1	no bal						0	0	7	RLL	1		0	1	1	0	1	1	1	0	0	incons			0	0	0	0	0	0	0			0	73	46
35.3	0	1	0	1	0	1	BAL done, not reported						1	1		LLL	1		1	0	1	0	0	1	1	1	0	inconsistent			1	1	0	1	0	1	0	0	0	0	72	45
																																									16.9729	15.0149
