# Supplementary material for: Characteristics of a diagnostic bronchoscopy in hypersensitivity pneumonitis
Source: PLoS One. 2023 May 17;18(5):e0285634. doi: 10.1371/journal.pone.0285634 (PMC10191301; doi:10.1371/journal.pone.0285634)
Supplement: S2 File — Key to all author coding contained in S1 File. (XLSX) [file pone.0285634.s002.xlsx]

## Sheet: Sheet1
AgeatILDDx = age of the patient when ILD was diagnosed
Male gender	0=female; 1=male
ethnicity: white=1;African American=2;Hispanic=3;Asian=4;other=5;unknown=6
Smoking status: 0=never smoker, 1=former smoker, 2=current smoker
Bronch done: 0=no, 1=yes
BALLymphDone: 0=Bronchoalveolar lavage lymphocyte percentage not performed; 1=BAL lymphocyte percentage performed
TBBxDone: 0=transbronchial biopsy not performed; 1=transbronchial biopsy performed
Lobe BAL: Lobe in which BAL was performed. RLL right lower lobe, RML right middle lobe, RUL right upper lobe, LLL left lower lobe, LUL left upper lobe
HRCTggBAL location 0=no ground glass on HRCT in the lobe in which BAL was performed; 1=ground glass on HRCT in the lobe in which BAL was performed
HRCT fibrosis BAL location 0=no fibrosis on HRCT in the lobe in which BAL was performed, 1=fibrosis on HRCT in the lobe in which BAL was performed
HRCTairtrappingBAL location 0=no air trapping on HRCT in the lobe in which BAL was performed; 1=air trapping on HRCT in the lobe in which BAL was performed
HRCTnoduleBAL location 0=no nodularity on HRCT in the lobe in which BAL was performed; 1=nodularity on HRCT in the lobe in which BAL was performed
Yield BAL = number of mL of fluid returned on BAL
In exposure at bronch time 0=no, 1=yes,2=unknown antigen
On IS at bronch time 0=not on immunosuppression at the time of bronchoscopy; 1=on immunosuppression at the time of bronchoscopy
#TBBX samples = number of samples obtained on BAL
Location TBBX samples = lobe of the lung in which TBBX was performed RLL right lower lobe, RML right middle lobe, RUL right upper lobe, LLL left lower lobe, LUL left upper lobe
# sample locations lobes = number of lobes of the lung sampled on transbronchial biopsy
# sample location segment = number of segments of the lung sampled on transbronchial biopsy
HRCTggTBBx location 0=no ground glass on HRCT in the lobe in which TBBx was performed; 1=ground glass on HRCT in the lobe in which TBBx was performed
HRCT fibrosis TBBx location 0=no fibrosis on HRCT in the lobe in which TBBx was performed, 1=fibrosis on HRCT in the lobe in which TBBx was performed
HRCTairtrappingTBBX location 0=no air trapping on HRCT in the lobe in which TBBX was performed; 1=air trapping on HRCT in the lobe in which TBBX was performed
HRCTnoduleTBBX location 0=no nodularity on HRCT in the lobe in which TBBX was performed; 1=nodularity on HRCT in the lobe in which TBBX was performed
SLBDone 0=no surgical lung biopsy performed;1=surgical lung biopsy performed
Antigen identified 0=no antigen identified, 1=antigen identified
Antigen avian 0=no avian antigen identified, 1=avian antigen identified
Antigen mold 0=no mold antigen identified, 1=mold antigen identified
antigen other 0=no other antigen known to cause hypersensitivity pneumonitis identified; 1=other antigen known to cause hypersensitivity pneumonitis identified
UIPcategory consensus= Classification of pattern by radiologist into inconsistent, indeterminate, probable, or definite UIP
Ballymph% = lymphocyte percentage on bronchoalveolar lavage
BAL30 0=BAL lymphocyte % < 30; 1=BAL lymphocyte % >/=30
TBBxDiagnosticHP 0=transbronchial biopsy not diagnostic of HP per American Thoracic Society Guidelines;1=transbronchial biopsy diagnostic of HP per ATS guidelines
Bronchdx 0=bronchoscopy nondiagnostic per ATS guidelines;1=bronchoscopy diagnostic per ATS guidleines
TBBxgranulomas 0=no granulomas on transbronchial biopsy 1=granulomas on transbronchial biopsy
TBBXgranulomasGC 0=no granulomas or giant cells on transbronchial biopsy; 1=granulomas or giant cells on transbronchial biopsy
TBBXAirway Centric 0=no airway centricity noted on transbronchial biopsy; 1=airway centric findings on transbronchial biopsy
TBBXinterstitial inflammation 0=no interstitial inflammation on transbronchial biopsy; 1=interstitial inflammation on transbronchial biopsy
TBBXOP 0=no organizing pneumonia on transbronchial biopsy;1=organizing pneumonia on transbronchial biopsy
TBBXHoneycombing 0=no honeycomb cysts seen on transbronchial biopsy; 1=honeycomb cysts seen on transbronchial biopsy
TBBXFBFoci 0=no fibroblastic foci seen on transbronchial biopsy;1=fibroblastic foci seen on transbronchial biopsy
TBBXother other findings seen on transbronchial biopsy are recorded here
Baseline_FVC% = forced vital capacity percent predicted at the time of ILD diagnosis
Baseline _DLCO = diffusion capacity for carbon monoxide at time of ILD diagnosis
